# Supplementary material for: Colored Proteins Act as Biocolorants in Escherichia coli
Source: Molecules. 2025 Jan 21;30(3):432. doi: 10.3390/molecules30030432 (PMC11819954; doi:10.3390/molecules30030432)
Supplement: Supplementary file 1 [file molecules-30-00432-s001.zip]

Archive with 2 entries (2 files):
- Sequence information.pdf
- Supplementary Figures.pdf
